# Supplementary material for: Analysis of O-glycoforms of the IgA1 hinge region by sequential deglycosylation
Source: Sci Rep. 2020 Jan 20;10:671. doi: 10.1038/s41598-020-57510-z (PMC6971281; doi:10.1038/s41598-020-57510-z)
Supplement: Supplementary file 2 — Dataset 1. [file 41598_2020_57510_MOESM2_ESM.xlsx]

## Sheet: Dataset legend
Dataset 1: The list of peaks assigned by the Glycan Analyser (sheet: Suppledata_BM00-BW04). The area under the curve (AUC) of the extracted ion chromatogram (XIC) for each HR O-glycoform are shown in the column named SumArea (All_Charge). Relative abundance of each O-glycoform are shown in the column named relative abundane (RA, %). Max peak Rt (retention time) are shown. Some peaks detected late…

## Sheet: Suppledata_BM00
Number of GalNAc	Number of Gal	SumArea(All_Charge)	RA (%)	MaxPeakCharge	MaxPeakRt
0	0	0	0	0(0)	0
1	0	0	0	0(0)	0
1	1	0	0	0(0)	0
2	0	0	0	0(0)	0
2	1	8764	0.162495	4(0)	16.3396
2	2	0	0	0(0)	0
3	0	0	0	0(0)	0
3	1	0	0	0(0)	0
3	2	102366	1.89799	4(0)	15.9846
3	3	354779	6.57804	4(0)	15.7182
4	0	0	0	0(0)	0
4	1	0	0	0(0)	0
4	2	82426	1.52828	4(0)	16.013
4	3	596842	11.0662	4(0)	15.7602
4	4	1429762	26.5096	4(0)	15.5469
5	0	0	0	0(0)	0
5	1	3970	0.0736087	4(0)	15.9709
5	2	65394	1.21249	4(0)	15.6412
5	3	501720	9.30251	4(0)	15.4195
5	4	1446691	26.8234	4(0)	15.1101
5	5	412105	7.64094	4(0)	14.9924
6	0	0	0	0(0)	0
6	1	1615	0.0299441	5(0)	25.31 (f.p.)
6	2	0	0	0(0)	0
6	3	113452	2.10354	4(0)	15.1495
6	4	171923	3.18767	4(0)	14.875
6	5	84040	1.55821	4(0)	14.7637
6	6	17533	0.325084	4(0)	14.6581
total		5393382	100

## Sheet: Suppledata_BM01
Number of GalNAc	Number of Gal	SumArea(All_Charge)	RA (%)	MaxPeakCharge	MaxPeakRt
0	0	0	0	0(0)	0
1	0	0	0	0(0)	0
1	1	15743	0.329152	4(0)	16.9311
2	0	0	0	0(0)	0
2	1	0	0	0(0)	0
2	2	11088	0.231826	4(0)	16.7217
3	0	0	0	0(0)	0
3	1	11959	0.250037	4(0)	16.458
3	2	126050	2.63543	4(0)	16.227
3	3	321095	6.71341	4(0)	15.9844
4	0	0	0	0(0)	0
4	1	7574	0.158356	4(0)	16.5058
4	2	106184	2.22008	4(0)	16.289
4	3	604849	12.6461	4(0)	16.0425
4	4	1322805	27.657	4(0)	15.8166
5	0	0	0	0(0)	0
5	1	0	0	0(0)	0
5	2	76010	1.58921	4(0)	15.9844
5	3	450520	9.4194	4(0)	15.7608
5	4	1118526	23.386	4(0)	15.4775
5	5	306439	6.40698	4(0)	15.363
6	0	0	0	0(0)	0
6	1	0	0	0(0)	0
6	2	4235	0.0885447	5(0)	34.86 (f.p)
6	3	111187	2.32468	4(0)	15.5433
6	4	125654	2.62715	4(0)	15.2682
6	5	62975	1.31667	4(0)	15.1855
6	6	0	0	0(0)	0
total		4782893	100

## Sheet: Suppledata_BM02
Number of GalNAc	Number of Gal	SumArea(All_Charge)	RA (%)	MaxPeakCharge	MaxPeakRt
0	0	783	0.00870477	3(0)	33.92 (f.p.)
1	0	7481	0.0831678	4(0)	16.9565
1	1	17463	0.19414	4(0)	16.5489
2	0	0	0	0(0)	0
2	1	0	0	0(0)	0
2	2	143	0.00158976	5(0)	17.90 (f.P.)
3	0	0	0	0(0)	0
3	1	21477	0.238764	4(0)	16.1877
3	2	170068	1.89068	4(0)	15.9778
3	3	448266	4.98346	4(0)	15.6837
4	0	621	0.00690378	4(0)	33.39 (f.p.)
4	1	20955	0.232961	4(0)	16.2061
4	2	206215	2.29253	4(0)	15.9998
4	3	1140039	12.674	4(0)	15.7333
4	4	2209037	24.5583	4(0)	15.5092
5	0	1074	0.0119399	4(0)	16.0545
5	1	17918	0.199198	4(0)	15.8962
5	2	171368	1.90513	4(0)	15.674
5	3	998377	11.0992	4(0)	15.4049
5	4	2229934	24.7906	4(0)	15.155
5	5	575125	6.39378	4(0)	15.0286
6	0	0	0	0(0)	0
6	1	2639	0.0293383	4(0)	15.8042
6	2	36671	0.407679	4(0)	15.4618
6	3	258555	2.87441	4(0)	15.1805
6	4	293241	3.26002	4(0)	14.9211
6	5	140323	1.56	4(0)	14.783
6	6	27297	0.303466	4(0)	14.7359
total		8995070	100

## Sheet: Suppledata_BM03
Number of GalNAc	Number of Gal	SumArea(All_Charge)	RA (%)	MaxPeakCharge	MaxPeakRt
0	0	0	0	0(0)	0
1	0	0	0	0(0)	0
1	1	0	0	0(0)	0
2	0	114860	1.28783	5(0)	15.55 (f.p.)
2	1	10284	0.115306	4(0)	16.9713
2	2	20360	0.228281	4(0)	17.02
3	0	0	0	0(0)	0
3	1	18762	0.210363	4(0)	16.7312
3	2	172965	1.93932	4(0)	16.4776
3	3	464041	5.20292	4(0)	16.2415
4	0	1108	0.0124231	5(0)	23.60 (f.p.)
4	1	0	0	0(0)	0
4	2	152978	1.71522	4(0)	16.5387
4	3	907074	10.1703	4(0)	16.2415
4	4	1921612	21.5455	4(0)	16.0281
5	0	0	0	0(0)	0
5	1	0	0	0(0)	0
5	2	123740	1.3874	4(0)	16.1787
5	3	938253	10.5199	4(0)	15.9173
5	4	2430077	27.2465	4(0)	15.6839
5	5	732599	8.21405	4(0)	15.5807
6	0	693	0.00777006	4(0)	31.01 (f.p.)
6	1	129	0.00144637	5(0)	31.38 (f.p.)
6	2	39210	0.439631	4(0)	16.0577
6	3	303695	3.40509	4(0)	15.7078
6	4	361825	4.05686	4(0)	15.6189
6	5	170928	1.91648	4(0)	15.3772
6	6	33657	0.377369	4(0)	15.276
total		8918850	100

## Sheet: Suppledata_BM04
Number of GalNAc	Number of Gal	SumArea(All_Charge)	RA (%)	MaxPeakCharge	MaxPeakRt
0	0	0	0	0(0)	0
1	0	0	0	0(0)	0
1	1	0	0	0(0)	0
2	0	0	0	0(0)	0
2	1	0	0	0(0)	0
2	2	0	0	0(0)	0
3	0	6973	0.13409	3(0)	25.18 (f.p.)
3	1	17176	0.330292	4(0)	16.5304
3	2	86257	1.65871	4(0)	16.3252
3	3	249144	4.79101	4(0)	15.9991
4	0	0	0	0(0)	0
4	1	7132	0.137147	4(0)	16.5185
4	2	105898	2.03641	4(0)	16.3466
4	3	590359	11.3525	4(0)	16.0835
4	4	1204073	23.1542	4(0)	15.8327
5	0	0	0	0(0)	0
5	1	0	0	0(0)	0
5	2	97805	1.88078	4(0)	15.9838
5	3	612075	11.7701	4(0)	15.7554
5	4	1337993	25.7294	4(0)	15.4958
5	5	411443	7.912	4(0)	15.3378
6	0	0	0	0(0)	0
6	1	0	0	0(0)	0
6	2	30371	0.584031	4(0)	15.8678
6	3	169948	3.26808	4(0)	15.5523
6	4	166790	3.20735	4(0)	15.2797
6	5	90707	1.74428	4(0)	34.20 (f.p.)
6	6	16097	0.309543	4(0)	15.0912
total		5200241	100

## Sheet: Suppledata_BW00
Number of GalNAc	Number of Gal	SumArea(All_Charge)	RA (%)	MaxPeakCharge	MaxPeakRt
0	0	0	0	0(0)	0
1	0	0	0	0(0)	0
1	1	0	0	0(0)	0
2	0	1762	0.134125	5(0)	15.21 (f.p.)
2	1	1021	0.0777193	4(0)	16.6576
2	2	264	0.0200959	5(0)	23.99 (f.p.)
3	0	14330	1.09081	3(0)	25.67 (f.p.)
3	1	182	0.013854	5(0)	20.63 (f.p.)
3	2	16080	1.22402	4(0)	16.222
3	3	55406	4.21755	4(0)	15.9816
4	0	0	0	0(0)	0
4	1	0	0	0(0)	0
4	2	16139	1.22851	4(0)	16.2886
4	3	137587	10.4732	4(0)	16.0026
4	4	340221	25.8979	4(0)	15.7821
5	0	0	0	0(0)	0
5	1	0	0	0(0)	0
5	2	18369	1.39826	4(0)	25.54 (f.p.)
5	3	129100	9.82719	4(0)	15.7216
5	4	339293	25.8272	4(0)	15.4823
5	5	95468	7.2671	4(0)	15.3435
6	0	0	0	0(0)	0
6	1	0	0	0(0)	0
6	2	46756	3.5591	4(0)	27.65 (f.p)
6	3	33893	2.57996	4(0)	15.5127
6	4	46008	3.50216	4(0)	15.2636
6	5	18415	1.40176	4(0)	15.1476
6	6	3408	0.25942	4(0)	15.0476
total		1313702	100

## Sheet: Suppledata_BW01
Number of GalNAc	Number of Gal	SumArea(All_Charge)	RA (%)	MaxPeakCharge	MaxPeakRt
0	0	0	0	0(0)	0
1	0	0	0	0(0)	0
1	1	0	0	0(0)	0
2	0	6291	0.579237	5(0)	15.35 (f.p.)
2	1	0	0	0(0)	0
2	2	0	0	0(0)	0
3	0	0	0	0(0)	0
3	1	0	0	0(0)	0
3	2	4556	0.419489	4(0)	16.2905
3	3	57884	5.32961	4(0)	16.1087
4	0	0	0	0(0)	0
4	1	0	0	0(0)	0
4	2	8058	0.741932	4(0)	16.3401
4	3	96784	8.91128	4(0)	16.1279
4	4	297309	27.3744	4(0)	15.9055
5	0	0	0	0(0)	0
5	1	0	0	0(0)	0
5	2	7147	0.658052	4(0)	16.0318
5	3	98834	9.10003	4(0)	15.8062
5	4	313093	28.8277	4(0)	15.5746
5	5	104505	9.62218	4(0)	15.4409
6	0	0	0	0(0)	0
6	1	0	0	0(0)	0
6	2	0	0	0(0)	0
6	3	28476	2.6219	4(0)	15.598
6	4	36979	3.4048	4(0)	15.4902
6	5	21365	1.96716	4(0)	15.2601
6	6	4803	0.442231	4(0)	26.32 (f.p.)
total		1086084	100

## Sheet: Suppledata_BW02
Number of GalNAc	Number of Gal	SumArea(All_Charge)	RA (%)	MaxPeakCharge	MaxPeakRt
0	0	0	0	0(0)	0
1	0	2172	0.0346225	4(0)	17.661
1	1	16882	0.269105	4(0)	17.2617
2	0	70234	1.11956	5(0)	15.28 (f.p.)
2	1	6024	0.0960248	4(0)	17.0236
2	2	23499	0.374583	4(0)	17.397
3	0	0	0	0(0)	0
3	1	2105	0.0335545	5(0)	15.23 (f.p.)
3	2	51930	0.827783	4(0)	16.5502
3	3	356889	5.68894	4(0)	16.3007
4	0	0	0	0(0)	0
4	1	769	0.0122581	4(0)	16.7919
4	2	46648	0.743586	4(0)	16.633
4	3	478732	7.63117	4(0)	16.3777
4	4	1701856	27.1282	4(0)	16.1454
5	0	0	0	0(0)	0
5	1	709	0.0113017	4(0)	24.85 (f.p.)
5	2	33841	0.539438	4(0)	17.565
5	3	460073	7.33373	4(0)	16.0654
5	4	1785575	28.4627	4(0)	15.7961
5	5	692558	11.0396	4(0)	15.6293
6	0	0	0	0(0)	0
6	1	774	0.0123378	4(0)	25.80 (f.p.)
6	2	0	0	0(0)	0
6	3	127093	2.02591	4(0)	15.8451
6	4	243642	3.88374	4(0)	15.5177
6	5	125000	1.99255	4(0)	15.4175
6	6	46375	0.739235	4(0)	15.267
		6273380	100

## Sheet: Suppledata_BW03
Number of GalNAc	Number of Gal	SumArea(All_Charge)	RA (%)	MaxPeakCharge	MaxPeakRt
0	0	230	0.00400566	3(0)	31.35 (f.p.)
1	0	8916	0.15528	4(0)	17.4632
1	1	25739	0.448268	4(0)	17.2187
2	0	0	0	0(0)	0
2	1	12244	0.21324	4(0)	16.978
2	2	15811	0.275363	4(0)	16.8534
3	0	0	0	0(0)	0
3	1	11090	0.193142	4(0)	16.7788
3	2	74675	1.30053	4(0)	16.5489
3	3	451323	7.8602	4(0)	16.2626
4	0	0	0	0(0)	0
4	1	3421	0.0595798	4(0)	16.7665
4	2	56888	0.990757	4(0)	16.5804
4	3	484258	8.4338	4(0)	16.3354
4	4	1872656	32.614	4(0)	16.0751
5	0	0	0	0(0)	0
5	1	0	0	0(0)	0
5	2	31920	0.555916	4(0)	16.2381
5	3	336570	5.86167	4(0)	16.0192
5	4	1394709	24.2901	4(0)	15.7507
5	5	610911	10.6396	4(0)	15.6018
6	0	0	0	0(0)	0
6	1	0	0	0(0)	0
6	2	5175	0.0901274	4(0)	16.0751
6	3	71902	1.25224	4(0)	15.7836
6	4	153989	2.68186	4(0)	15.489
6	5	96188	1.6752	4(0)	15.4022
6	6	23260	0.405094	4(0)	15.3404
total		5741875	100

[truncated: 2 more sheets: Suppledata_BW04, summary_BM00_BW04]
