# Supplementary material for: Analysis of O-glycoforms of the IgA1 hinge region by sequential deglycosylation
Source: Sci Rep. 2020 Jan 20;10:671. doi: 10.1038/s41598-020-57510-z (PMC6971281; doi:10.1038/s41598-020-57510-z)
Supplement: Supplementary file 3 — Dataset 2. [file 41598_2020_57510_MOESM3_ESM.xlsx]

## Sheet: Dataset legend
Dataset 2: The lists of peaks assigned manually (sheet: Suppledata_BM00-BW04). The area under the curve (AUC) of the extracted ion chromatogram (XIC) for each HR O-glycoform are shown in the column named SumArea (All_Charge). The relative abundance of each O-glycoform is shown in the column named relative abundane (RA, %). The last sheet (sheet: summary_BM00_BW04) shows a summary of the relative …

## Sheet: Suppledata_BM00
Number of GalNAc	Number of Gal	SumArea(All_Charge)	RA (%)
0	0	7657074	0.14501
1	0	6100542	0.115532
1	1	9103467	0.172402
2	0	1043098	0.0197542
2	1	7651715	0.144908
2	2	9489935	0.179721
3	0	0	0
3	1	9552033	0.180897
3	2	83930905	1.58948
3	3	286831826	5.43203
4	0	0	0
4	1	6491622	0.122938
4	2	70330428	1.33192
4	3	532130881	10.0775
4	4	1324385271	25.0812
5	0	0	0
5	1	5567330	0.105434
5	2	61469991	1.16412
5	3	457022479	8.6551
5	4	1462845475	27.7034
5	5	485619285	9.19667
6	0	0	0
6	1	0	0
6	2	13930435	0.263815
6	3	129506450	2.4526
6	4	178519036	3.3808
6	5	104439427	1.97788
6	6	26765137	0.506879
total		5280383842	100

## Sheet: Suppledata_BM01
Number of GalNAc	Number of Gal	SumArea(All_Charge)	RA (%)
0	0	0	0
1	0	5474445	0.122684
1	1	12506110	0.280265
2	0	0	0
2	1	9224413	0.206721
2	2	7954031	0.178252
3	0	0	0
3	1	10699619	0.239781
3	2	99342747	2.22629
3	3	256484954	5.74789
4	0	0	0
4	1	7510247	0.168306
4	2	82461529	1.84798
4	3	506593885	11.3529
4	4	1161368112	26.0265
5	0	0	0
5	1	0	0
5	2	61799607	1.38494
5	3	414189809	9.28209
5	4	1137189838	25.4847
5	5	342399808	7.67326
6	0	0	0
6	1	0	0
6	2	12804268	0.286947
6	3	107173085	2.40177
6	4	140998517	3.15981
6	5	72906847	1.63386
6	6	13166060	0.295054
total		4462247931	100

## Sheet: Suppledata_BM02
Number of GalNAc	Number of Gal	SumArea(All_Charge)	RA (%)
0	0	5700717	0.0650304
1	0	6359150	0.0725415
1	1	14006006	0.159772
2	0	2096954	0.0239208
2	1	13092240	0.149349
2	2	16757533	0.19116
3	0	0	0
3	1	18350175	0.209328
3	2	151362630	1.72666
3	3	373581648	4.2616
4	0	1858323	0.0211987
4	1	18547936	0.211584
4	2	174878641	1.99491
4	3	1000131930	11.4089
4	4	2072880963	23.6462
5	0	1305779	0.0148956
5	1	17437219	0.198914
5	2	160351757	1.8292
5	3	1000252180	11.4103
5	4	2240784112	25.5616
5	5	650035820	7.41523
6	0	0	0
6	1	0	0
6	2	43683862	0.49832
6	3	268014011	3.05735
6	4	309560802	3.53129
6	5	163637673	1.86668
6	6	41560173	0.474094
total		8766228234	100

## Sheet: Suppledata_BM03
Number of GalNAc	Number of Gal	SumArea(All_Charge)	RA (%)
0	0	0	0
1	0	0	0
1	1	7689290	0.0938311
2	0	75417409	0.920306
2	1	0	0
2	2	16959620	0.206955
3	0	0	0
3	1	16264991	0.198479
3	2	32108547	0.391815
3	3	348630343	4.25428
4	0	0	0
4	1	11807656	0.144087
4	2	138729912	1.6929
4	3	760616347	9.28167
4	4	1811356563	22.1037
5	0	0	0
5	1	0	0
5	2	101025458	1.2328
5	3	765416680	9.34025
5	4	2411344243	29.4252
5	5	755918469	9.22434
6	0	0	0
6	1	0	0
6	2	39080364	0.476891
6	3	256598630	3.13123
6	4	395736329	4.8291
6	5	211686667	2.58318
6	6	38434839	0.469014
total		8194822357	100

## Sheet: Suppledata_BM04
Number of GalNAc	Number of Gal	SumArea(All_Charge)	RA (%)
0	0	4833767	0.101278
1	0	4886938	0.102392
1	1	8419837	0.176413
2	0	0	0
2	1	0	0
2	2	10060091	0.21078
3	0	0	0
3	1	11408804	0.239038
3	2	96865251	2.02953
3	3	196459234	4.11623
4	0	0	0
4	1	9589812	0.200927
4	2	88496719	1.85419
4	3	486871680	10.201
4	4	1065515891	22.3248
5	0	0	0
5	1	9533801	0.199753
5	2	75845883	1.58913
5	3	550329173	11.5305
5	4	1289278019	27.0131
5	5	392027394	8.21379
6	0	0	0
6	1	0	0
6	2	23917851	0.501129
6	3	147309378	3.08644
6	4	181629124	3.80551
6	5	99355284	2.0817
6	6	20159449	0.422383
total		4772793380	100

## Sheet: Suppledata_BW00
Number of GalNAc	Number of Gal	SumArea(All_Charge)	RA (%)
0	0	0	0
1	0	0	0
1	1	0	0
2	0	4502088	0.374398
2	1	0	0
2	2	1993898	0.165814
3	0	0	0
3	1	0	0
3	2	20641581	1.71657
3	3	49203436	4.0918
4	0	0	0
4	1	0	0
4	2	16694822	1.38836
4	3	115093538	9.57128
4	4	312171567	25.9605
5	0	0	0
5	1	0	0
5	2	14805357	1.23123
5	3	119432510	9.93212
5	4	322597037	26.8275
5	5	105542259	8.77699
6	0	0	0
6	1	0	0
6	2	4111870	0.341947
6	3	35175990	2.92527
6	4	49452858	4.11254
6	5	25532028	2.12327
6	6	5537289	0.460486
total		1202488128	100

## Sheet: Suppledata_BW01
Number of GalNAc	Number of Gal	SumArea(All_Charge)	RA (%)
0	0	0	0
1	0	0	0
1	1	0	0
2	0	7460259	0.696288
2	1	0	0
2	2	0	0
3	0	0	0
3	1	0	0
3	2	14017670	1.30831
3	3	50344754	4.69882
4	0	0	0
4	1	0	0
4	2	8552814	0.798259
4	3	88380317	8.24879
4	4	277079021	25.8606
5	0	0	0
5	1	0	0
5	2	7798074	0.727817
5	3	94421917	8.81267
5	4	302113538	28.1971
5	5	116601556	10.8828
6	0	0	0
6	1	0	0
6	2	0	0
6	3	27832613	2.5977
6	4	42908761	4.0048
6	5	26529435	2.47607
6	6	7392948	0.690005
total		1071433677	100

## Sheet: Suppledata_BW02
Number of GalNAc	Number of Gal	SumArea(All_Charge)	RA (%)
0	0	5607075	0.101092
1	0	4059654	0.0731928
1	1	10375763	0.187068
2	0	42523545	0.76667
2	1	0	0
2	2	5432127	0.0979375
3	0	0	0
3	1	4297018	0.0774723
3	2	7536757	0.135883
3	3	276112208	4.97811
4	0	0	0
4	1	2664815	0.0480448
4	2	23234217	0.418897
4	3	391832051	7.06446
4	4	1505859183	27.1496
5	0	0	0
5	1	0	0
5	2	32023285	0.577358
5	3	383408853	6.9126
5	4	1653499241	29.8115
5	5	669443901	12.0696
6	0	0	0
6	1	0	0
6	2	0	0
6	3	125456689	2.2619
6	4	231533717	4.17439
6	5	127863636	2.30529
6	6	43758077	0.788928
total		5546521812	100

## Sheet: Suppledata_BW03
Number of GalNAc	Number of Gal	SumArea(All_Charge)	RA (%)
0	0	10958084	0.194751
1	0	8007485	0.142312
1	1	16393778	0.291356
2	0	0	0
2	1	10119959	0.179856
2	2	15539471	0.276173
3	0	0	0
3	1	9003229	0.160009
3	2	96494816	1.71494
3	3	366334325	6.51063
4	0	0	0
4	1	4338836	0.0771114
4	2	49906608	0.886959
4	3	415360649	7.38195
4	4	1699131816	30.1976
5	0	0	0
5	1	0	0
5	2	30114138	0.5352
5	3	318375031	5.65828
5	4	1422340079	25.2784
5	5	688328292	12.2332
6	0	0	0
6	1	0	0
6	2	7154853	0.127159
6	3	81932986	1.45614
6	4	182895988	3.2505
6	5	155030080	2.75525
6	6	38948478	0.692207
total		5626708981	100

[truncated: 2 more sheets: Suppledata_BW04, Summary_BM00_BW04]
