# Supplementary material for: Analysis of O-glycoforms of the IgA1 hinge region by sequential deglycosylation
Source: Sci Rep. 2020 Jan 20;10:671. doi: 10.1038/s41598-020-57510-z (PMC6971281; doi:10.1038/s41598-020-57510-z)
Supplement: Supplementary file 4 — Dataset 3. [file 41598_2020_57510_MOESM4_ESM.xlsx]

## Sheet: Dataset legend
Dataset 3: Relative abundance (RA, %) data for each isomeric glycoform derived from 5 healthy individual (BM03, BM04, BW00, BW01, and BW02) are summarized, as shown in Figure 6. Median (interquartile range: IQR) are also shown.

## Sheet: Summary
Peak	Relative abundance (%)					Median	IQR
	BM03	BM04	BW00	BW01	BW02
1Gd_1st	59.2726	57.8357	56.0142	66.474	64.2261	59.27	56.92-65.35
1Gd_2nd	40.7274	42.1643	43.9858	33.526	35.7739	40.73	34.65-43.08
2Gd_1st	8.34663	11.8839	11.3581	7.1179	7.82528	8.35	7.47-11.62
2Gd_2nd	9.30391	8.98727	7.23498	14.1941	12.3823	9.3	8.11-13.29
2Gd_3rd	58.5803	57.8719	58.2044	59.3482	56.0107	58.2	56.94-58.96
2Gd_4th	23.7692	21.2569	23.2024	19.3398	23.7817	23.2	20.30-23.78
3Gd_1st	10.2018	15.894	16.8869	13.2299	11.9119	13.23	11.06-16.39
3Gd_2nd	12.3946	10.0424	6.62658	10.6602	14.4402	10.66	8.33-13.42
3Gd_3rd	72.6728	70.768	70.6102	71.1938	67.4814	70.77	69.05-71.93
3Gd_4th	4.73072	3.29573	5.87629	4.91604	6.16646	4.92	4.01-6.02
